# Supplementary material for: Experimental and DFT Investigation of a Vitamin B6-Derived Fluorescent Probe for Detection of Al3+ and Ga3+ Ions in a Buffered Aqueous DMSO Solution
Source: Sensors (Basel). 2026 Apr 30;26(9):2816. doi: 10.3390/s26092816 (PMC13165742; doi:10.3390/s26092816)
Supplement: Supplementary file 1 [file sensors-26-02816-s001.zip]

Archive with 1 entries (1 files):
- sensors-4268355-supplementary.pdf
